# Supplementary material for: Safe Drinking Water and Its Impact on Children’s Growth and Development: A Systematic Review
Source: Int J Environ Res Public Health. 2026 Mar 2;23(3):313. doi: 10.3390/ijerph23030313 (PMC13027215; doi:10.3390/ijerph23030313)
Supplement: Supplementary file 1 [file ijerph-23-00313-s001.zip]

Archive with 1 entries (1 files):
- ijerph-4075918-supplementary.pdf
